# Supplementary material for: Global, Regional, and National Burden of Tracheal, Bronchial, and Lung Cancer Attributable to Low Fruit Intake From 1990 to 2021
Source: Cancer Med. 2026 Feb 4;15(2):e71584. doi: 10.1002/cam4.71584 (PMC12872282; doi:10.1002/cam4.71584)
Supplement: Supplementary file 2 — Data S2: cam471584‐sup‐0002‐Supplementarytables.xlsx. [file CAM4-15-e71584-s001.xlsx]

## Sheet: Table S1 
TABLE S1 The age-standardized mortality rate of TBL cancer attributable to diet low in fruit in 204 countries
Location	ASMR
Rwanda	0.005(0.002,0.010)
Oman	0.038(0.018,0.063)
Dominica	0.044(0.019,0.072)
Uganda	0.058(0.025,0.095)
Nigeria	0.059(0.029,0.087)
Belize	0.059(0.030,0.095)
Qatar	0.061(0.023,0.118)
Ghana	0.063(0.030,0.100)
Ecuador	0.071(0.034,0.111)
Dominican Republic	0.074(0.033,0.125)
Burundi	0.081(0.037,0.137)
Iran	0.084(0.043,0.131)
Malawi	0.094(0.044,0.147)
C么te d'Ivoire	0.106(0.049,0.172)
Costa Rica	0.116(0.058,0.172)
Algeria	0.118(0.054,0.191)
Mexico	0.131(0.067,0.193)
Morocco	0.133(0.060,0.223)
Egypt	0.140(0.067,0.227)
Saudi Arabia	0.141(0.065,0.223)
Saint Vincent and the Grenadines	0.144(0.076,0.222)
United States Virgin Islands	0.148(0.067,0.246)
Antigua and Barbuda	0.149(0.075,0.227)
Kenya	0.155(0.077,0.243)
Israel	0.158(0.075,0.240)
Cameroon	0.158(0.076,0.260)
Comoros	0.161(0.071,0.271)
Turkey	0.165(0.076,0.266)
Uzbekistan	0.165(0.079,0.259)
Gabon	0.166(0.078,0.269)
Kuwait	0.167(0.078,0.264)
Puerto Rico	0.168(0.079,0.263)
Grenada	0.168(0.083,0.268)
Guinea	0.171(0.077,0.285)
Turkmenistan	0.171(0.086,0.280)
Guatemala	0.173(0.086,0.261)
United Arab Emirates	0.183(0.079,0.314)
Colombia	0.187(0.088,0.287)
United Republic of Tanzania	0.190(0.091,0.304)
Lebanon	0.199(0.092,0.325)
Bahrain	0.204(0.095,0.340)
Syrian Arab Republic	0.212(0.097,0.345)
Albania	0.214(0.094,0.356)
Sao Tome and Principe	0.225(0.104,0.366)
Panama	0.226(0.109,0.344)
Brazil	0.226(0.116,0.336)
Saint Lucia	0.227(0.112,0.361)
Singapore	0.229(0.120,0.343)
Tunisia	0.246(0.109,0.414)
Sudan	0.247(0.108,0.425)
Azerbaijan	0.251(0.118,0.403)
Paraguay	0.261(0.120,0.416)
Peru	0.262(0.124,0.413)
Spain	0.262(0.126,0.408)
Argentina	0.263(0.127,0.403)
Equatorial Guinea	0.264(0.115,0.455)
Nepal	0.266(0.123,0.433)
Jordan	0.266(0.126,0.417)
El Salvador	0.266(0.128,0.421)
Guyana	0.272(0.124,0.436)
Italy	0.272(0.133,0.406)
Greece	0.277(0.141,0.433)
Mali	0.281(0.134,0.444)
Maldives	0.284(0.134,0.435)
Bhutan	0.285(0.127,0.488)
The Bahamas	0.294(0.145,0.454)
Madagascar	0.295(0.138,0.475)
Austria	0.309(0.152,0.474)
Liberia	0.315(0.132,0.573)
San Marino	0.316(0.136,0.543)
Jamaica	0.321(0.141,0.492)
Samoa	0.328(0.154,0.531)
Haiti	0.332(0.150,0.607)
Portugal	0.333(0.174,0.495)
Suriname	0.334(0.163,0.533)
Bolivia	0.337(0.161,0.565)
Philippines	0.347(0.174,0.529)
Thailand	0.351(0.172,0.555)
Armenia	0.355(0.174,0.536)
Chile	0.360(0.177,0.543)
Cyprus	0.360(0.179,0.554)
Taiwan	0.364(0.180,0.546)
South Sudan	0.368(0.173,0.622)
Andorra	0.369(0.154,0.617)
Trinidad and Tobago	0.376(0.180,0.595)
Venezuela	0.378(0.175,0.591)
Montenegro	0.382(0.183,0.611)
Angola	0.393(0.180,0.630)
Sweden	0.393(0.201,0.597)
Guinea-Bissau	0.396(0.183,0.598)
Malaysia	0.413(0.210,0.630)
Seychelles	0.413(0.215,0.625)
Barbados	0.414(0.203,0.658)
Tajikistan	0.418(0.186,0.704)
Switzerland	0.419(0.220,0.626)
Sierra Leone	0.422(0.191,0.681)
Benin	0.424(0.195,0.649)
Guam	0.428(0.197,0.663)
Malta	0.428(0.217,0.634)
Monaco	0.430(0.201,0.723)
Slovenia	0.431(0.218,0.655)
Libya	0.449(0.207,0.742)
Eritrea	0.451(0.227,0.721)
Norway	0.457(0.230,0.679)
Cuba	0.459(0.214,0.692)
Sri Lanka	0.476(0.221,0.771)
Macedonia	0.481(0.237,0.759)
Palestine	0.481(0.241,0.751)
New Zealand	0.481(0.249,0.734)
Democratic Republic of the Congo	0.487(0.180,0.967)
Vanuatu	0.494(0.229,0.887)
Nicaragua	0.496(0.247,0.752)
Kazakhstan	0.496(0.248,0.751)
Kyrgyzstan	0.503(0.249,0.765)
Iraq	0.511(0.241,0.828)
Congo	0.519(0.243,0.820)
Honduras	0.523(0.236,0.885)
Denmark	0.541(0.267,0.822)
Kiribati	0.548(0.255,0.870)
Serbia	0.549(0.275,0.854)
Ireland	0.553(0.261,0.830)
Laos	0.559(0.259,0.918)
Afghanistan	0.562(0.240,0.947)
Central African Republic	0.566(0.237,1.166)
Niger	0.569(0.278,1.039)
Yemen	0.579(0.251,1.046)
Luxembourg	0.589(0.286,0.880)
South Korea	0.589(0.298,0.872)
Bermuda	0.592(0.290,0.915)
Cook Islands	0.593(0.287,0.944)
Canada	0.612(0.321,0.931)
Australia	0.614(0.315,0.911)
Finland	0.616(0.314,0.930)
Moldova	0.619(0.317,0.931)
Croatia	0.622(0.316,0.916)
Saint Kitts and Nevis	0.624(0.308,0.967)
Namibia	0.639(0.291,1.007)
Belarus	0.653(0.315,1.015)
Vietnam	0.654(0.324,1.000)
Netherlands	0.654(0.333,0.978)
Germany	0.654(0.337,0.960)
Bangladesh	0.657(0.307,1.068)
Romania	0.664(0.333,1.006)
Belgium	0.667(0.327,0.978)
Somalia	0.674(0.288,1.404)
Iceland	0.697(0.353,1.022)
Uruguay	0.706(0.361,1.079)
United States	0.710(0.352,1.085)
Mauritius	0.711(0.347,1.040)
Bosnia and Herzegovina	0.712(0.329,1.132)
Mozambique	0.720(0.336,1.110)
Gambia	0.728(0.353,1.098)
North Korea	0.757(0.312,1.261)
American Samoa	0.763(0.366,1.204)
Lithuania	0.765(0.377,1.198)
Estonia	0.770(0.382,1.186)
Northern Mariana Islands	0.774(0.385,1.193)
Russian Federation	0.786(0.400,1.152)
Japan	0.790(0.396,1.182)
Senegal	0.798(0.391,1.261)
Papua New Guinea	0.835(0.359,1.569)
Indonesia	0.845(0.395,1.330)
Niue	0.849(0.405,1.382)
Cabo Verde	0.856(0.389,1.317)
Pakistan	0.867(0.415,1.373)
Czech Republic	0.869(0.437,1.279)
France	0.871(0.438,1.285)
Ukraine	0.878(0.404,1.471)
Fiji	0.882(0.406,1.388)
Slovakia	0.889(0.436,1.370)
Georgia	0.896(0.457,1.408)
Tokelau	0.897(0.409,1.446)
China	0.935(0.476,1.466)
Eswatini	0.949(0.423,1.675)
Solomon Islands	0.954(0.448,1.526)
Tuvalu	1.113(0.502,1.830)
Bulgaria	1.114(0.526,1.700)
United Kingdom	1.115(0.544,1.668)
Tonga	1.119(0.541,1.773)
Latvia	1.138(0.547,1.749)
Myanmar	1.181(0.553,1.874)
Greenland	1.190(0.609,1.856)
India	1.223(0.633,1.759)
Nauru	1.247(0.534,2.086)
Chad	1.259(0.643,2.054)
Palau	1.289(0.609,2.077)
Hungary	1.312(0.658,1.933)
Burkina Faso	1.322(0.640,2.115)
Brunei	1.324(0.615,2.028)
Mauritania	1.343(0.650,2.116)
Marshall Islands	1.344(0.607,2.237)
Poland	1.409(0.732,2.139)
Ethiopia	1.455(0.761,2.115)
Federated States of Micronesia	1.459(0.688,2.396)
Togo	1.567(0.719,2.509)
Djibouti	1.639(0.753,2.691)
South Africa	1.771(0.896,2.582)
Timor-Leste	2.050(0.949,3.169)
Botswana	2.085(1.007,3.317)
Zambia	2.122(1.105,3.540)
Cambodia	2.463(1.204,3.932)
Zimbabwe	2.491(1.197,3.822)
Lesotho	3.333(1.528,5.190)
Mongolia	4.185(2.019,6.336)

## Sheet: Table S2 
TABLE S2 The age-standardized DALYs rate of TBL cancer attributable to diet low in fruit in 204 countries
Location	ASDR
Rwanda	0.127(0.045,0.270)
Oman	0.877(0.424,1.455)
Dominica	1.068(0.470,1.764)
Qatar	1.347(0.509,2.561)
Ghana	1.373(0.639,2.178)
Nigeria	1.385(0.693,2.056)
Uganda	1.465(0.649,2.387)
Belize	1.503(0.757,2.438)
Ecuador	1.678(0.788,2.604)
Dominican Republic	1.871(0.830,3.128)
Slovenia	10.047(5.045,15.465)
Sierra Leone	10.139(4.409,16.401)
Malta	10.367(5.196,15.149)
Cuba	10.520(4.899,15.900)
Monaco	10.613(4.851,18.494)
South Korea	10.643(5.227,15.761)
Libya	10.848(4.993,17.837)
New Zealand	11.000(5.604,16.672)
Denmark	11.247(5.651,16.878)
Tajikistan	11.269(5.088,18.934)
Palestine	11.407(5.583,17.542)
Guam	11.755(5.550,18.084)
Iraq	11.965(5.456,19.188)
Nicaragua	12.043(6.064,18.091)
Ireland	12.114(5.678,18.050)
Vanuatu	12.234(5.615,22.289)
Eritrea	12.238(6.008,19.670)
Macedonia	12.274(5.945,19.646)
Sri Lanka	12.343(5.714,20.214)
Honduras	12.413(5.583,20.884)
Democratic Republic of the Congo	12.622(4.530,25.459)
Canada	12.731(6.613,19.242)
Niger	12.859(6.228,23.613)
Kazakhstan	13.110(6.635,19.970)
Congo	13.183(6.129,20.748)
Kyrgyzstan	13.360(6.563,20.545)
Laos	13.368(6.202,22.271)
Australia	13.451(6.984,19.899)
Luxembourg	13.663(6.481,20.384)
Cook Islands	13.848(6.554,22.169)
Finland	13.868(6.997,20.882)
Kiribati	13.891(6.740,21.961)
Bermuda	13.955(6.784,21.859)
Yemen	14.366(6.241,26.872)
Serbia	14.472(7.199,22.823)
Afghanistan	14.533(6.355,24.078)
Netherlands	14.734(7.645,21.743)
Saint Kitts and Nevis	14.784(7.224,22.936)
Croatia	15.358(7.817,22.476)
Central African Republic	15.386(6.295,32.556)
Belgium	15.447(7.665,22.675)
United States	15.620(7.765,23.695)
Germany	15.647(8.162,23.010)
Iceland	15.956(8.010,23.508)
Bangladesh	16.526(7.562,26.846)
Namibia	16.725(7.874,26.588)
Mozambique	16.736(7.981,25.821)
Vietnam	16.948(8.170,26.288)
Moldova	17.033(8.697,25.790)
Mauritius	17.224(8.548,25.281)
Japan	17.438(8.981,25.848)
Belarus	17.520(8.447,27.389)
Uruguay	17.724(9.017,26.716)
Bosnia and Herzegovina	17.881(8.484,28.620)
Gambia	17.990(8.636,27.243)
Romania	18.044(8.955,27.423)
Northern Mariana Islands	18.079(8.946,27.703)
Somalia	18.099(7.651,37.871)
Estonia	18.164(8.959,27.938)
American Samoa	18.356(8.816,29.005)
Senegal	18.648(9.167,29.483)
Cabo Verde	18.877(8.565,29.169)
Lithuania	19.386(9.564,30.202)
Iran	2.023(1.034,3.125)
Burundi	2.026(0.924,3.494)
Malawi	2.458(1.170,3.962)
Algeria	2.590(1.168,4.154)
C么te d'Ivoire	2.612(1.199,4.294)
Costa Rica	2.726(1.383,4.044)
Niue	20.018(9.318,32.690)
Papua New Guinea	20.042(8.384,37.359)
Indonesia	20.172(9.451,31.526)
North Korea	20.177(8.149,33.402)
Czech Republic	20.266(10.120,29.844)
Russian Federation	20.440(10.481,30.033)
China	20.976(10.594,32.899)
Fiji	21.052(9.919,33.251)
Tokelau	21.467(9.994,34.887)
Pakistan	22.177(10.591,35.991)
France	22.445(11.361,32.981)
Slovakia	22.530(11.025,34.557)
United Kingdom	23.425(11.518,34.969)
Georgia	23.915(12.041,37.665)
Ukraine	24.769(11.322,42.513)
Eswatini	25.771(11.226,45.231)
Solomon Islands	26.091(12.203,42.084)
Tonga	26.523(12.587,42.163)
Tuvalu	27.673(12.404,45.104)
Latvia	28.781(13.932,43.883)
Myanmar	28.796(13.511,45.809)
Greenland	28.850(14.957,44.509)
Brunei	29.308(13.736,45.437)
Palau	29.979(13.981,47.852)
Mexico	3.045(1.553,4.547)
Morocco	3.159(1.451,5.318)
Saudi Arabia	3.448(1.619,5.413)
Antigua and Barbuda	3.449(1.763,5.288)
Egypt	3.486(1.697,5.544)
Saint Vincent and the Grenadines	3.525(1.814,5.520)
Israel	3.533(1.647,5.250)
Kuwait	3.745(1.796,6.024)
United States Virgin Islands	3.755(1.698,6.261)
Cameroon	3.784(1.787,6.245)
United Arab Emirates	3.828(1.675,6.663)
Puerto Rico	3.919(1.852,5.979)
Kenya	3.987(1.964,6.280)
Comoros	3.989(1.767,6.799)
Chad	30.083(15.342,48.727)
Mauritania	30.744(14.916,49.111)
Bulgaria	30.847(14.366,47.208)
Burkina Faso	31.235(14.903,50.368)
Nauru	32.020(13.983,53.028)
India	32.402(16.697,46.660)
Poland	33.115(17.155,49.826)
Marshall Islands	33.466(15.111,56.181)
Hungary	33.721(17.062,49.857)
Ethiopia	34.597(17.732,50.052)
Federated States of Micronesia	37.136(17.343,61.727)
Togo	38.339(17.371,61.882)
Turkey	4.129(1.932,6.760)
Guatemala	4.143(2.048,6.299)
Grenada	4.154(2.066,6.554)
Colombia	4.171(1.952,6.425)
Gabon	4.211(1.983,6.923)
Guinea	4.240(1.844,7.178)
Bahrain	4.304(2.036,7.122)
Uzbekistan	4.518(2.206,7.096)
Singapore	4.569(2.334,6.713)
Lebanon	4.664(2.175,7.548)
United Republic of Tanzania	4.725(2.290,7.491)
Albania	4.934(2.201,8.177)
Turkmenistan	4.943(2.472,8.087)
Sao Tome and Principe	4.961(2.273,8.134)
Djibouti	40.476(18.802,66.644)
South Africa	45.750(23.246,67.853)
Timor-Leste	49.601(22.503,76.796)
Syrian Arab Republic	5.212(2.401,8.557)
Panama	5.249(2.533,7.942)
Brazil	5.325(2.750,7.955)
Saint Lucia	5.630(2.744,8.877)
Peru	5.967(2.814,9.423)
Italy	5.990(2.899,9.140)
Botswana	52.112(24.536,82.244)
Zambia	54.756(28.178,94.897)
Maldives	6.029(2.799,9.059)
Sudan	6.139(2.606,10.764)
Tunisia	6.215(2.740,10.510)
Paraguay	6.223(2.899,10.064)
Argentina	6.316(3.060,9.719)
Spain	6.369(3.027,9.764)
Greece	6.503(3.331,10.396)
Jordan	6.542(3.056,10.232)
El Salvador	6.570(3.025,10.453)
Equatorial Guinea	6.605(2.823,11.429)
Nepal	6.616(3.007,10.934)
Mali	6.839(3.172,10.940)
Azerbaijan	6.855(3.181,11.092)
Cambodia	60.131(29.359,96.049)
Zimbabwe	63.611(31.150,99.938)
Bhutan	7.114(3.147,11.971)
Austria	7.241(3.589,11.079)
Guyana	7.333(3.282,11.770)
The Bahamas	7.493(3.785,11.572)
Liberia	7.513(3.102,13.922)
San Marino	7.515(3.257,13.026)
Madagascar	7.604(3.487,12.365)
Bolivia	7.729(3.586,12.898)
Jamaica	7.988(3.484,12.221)
Sweden	7.997(4.112,12.095)
Chile	8.046(3.955,12.003)
Cyprus	8.112(4.002,12.649)
Taiwan	8.121(4.111,12.011)
Portugal	8.257(4.383,12.216)
Samoa	8.286(3.821,13.348)
Haiti	8.294(3.750,14.806)
Thailand	8.404(4.201,13.402)
Suriname	8.602(4.192,13.651)
Andorra	8.727(3.458,14.408)
Armenia	8.750(4.195,13.146)
Philippines	8.808(4.366,13.459)
Venezuela	9.179(4.204,14.502)
South Sudan	9.331(4.327,15.834)
Montenegro	9.412(4.527,14.805)
Switzerland	9.571(5.023,14.295)
Barbados	9.582(4.646,15.255)
Norway	9.685(4.941,14.362)
Trinidad and Tobago	9.812(4.678,15.671)
Angola	9.824(4.441,15.870)
Malaysia	9.854(4.903,15.085)
Seychelles	9.859(5.066,15.065)
Benin	9.870(4.409,15.393)
Guinea-Bissau	9.890(4.624,15.202)
Lesotho	92.160(43.513,146.016)
Mongolia	104.405(51.278,155.716)

## Sheet: Table S3 
TABLE S3 The EAPC of age-standardized mortality rate of TBL cancer attributable to diet low in fruit in 204 countries
Location	EAPC of ASMR
Lebanon	4.34(3.63,5.05)
Rwanda	3.88(2.32,5.46)
United Arab Emirates	2.85(2.11,3.60)
Lesotho	2.71(2.26,3.16)
Uganda	2.41(2.10,2.72)
Paraguay	2.37(1.69,3.06)
Democratic Republic of the Congo	2.25(1.91,2.59)
Bulgaria	2.18(1.53,2.82)
Georgia	2.07(1.61,2.53)
Guinea	1.84(1.59,2.09)
Chad	1.83(1.59,2.07)
Honduras	1.80(1.56,2.05)
Iraq	1.52(1.20,1.85)
Gabon	1.52(1.19,1.85)
Egypt	1.50(1.02,1.98)
Saudi Arabia	1.41(0.93,1.89)
Saint Lucia	1.36(1.04,1.68)
Comoros	1.27(1.17,1.36)
Nicaragua	1.17(0.52,1.82)
Somalia	1.15(0.94,1.36)
Liberia	1.12(0.81,1.42)
Kenya	1.01(0.90,1.11)
Vanuatu	1.01(0.90,1.11)
South Sudan	0.82(0.53,1.11)
Cyprus	0.79(0.56,1.02)
Jamaica	0.79(0.40,1.18)
Zambia	0.78(0.65,0.92)
Libya	0.74(0.41,1.06)
Ecuador	0.71(0.05,1.38)
Belize	0.71(0.33,1.09)
Togo	0.70(0.60,0.81)
Guyana	0.70(0.33,1.07)
Cameroon	0.70(0.35,1.04)
Burkina Faso	0.68(0.51,0.84)
Haiti	0.58(0.45,0.71)
Nigeria	0.52(0.43,0.62)
Bermuda	0.50(0.13,0.87)
Pakistan	0.46(0.12,0.81)
Marshall Islands	0.45(0.31,0.59)
Guinea-Bissau	0.43(0.18,0.69)
Madagascar	0.39(0.26,0.52)
C么te d'Ivoire	0.39(0.18,0.60)
Venezuela	0.38(0.07,0.69)
India	0.37(0.22,0.52)
Timor-Leste	0.37(0.21,0.52)
Nauru	0.32(-0.17,0.82)
North Korea	0.30(0.15,0.45)
Sierra Leone	0.28(0.05,0.50)
Zimbabwe	0.27(-0.10,0.64)
Brunei	0.27(-0.01,0.55)
Syrian Arab Republic	0.25(0.12,0.37)
Grenada	0.24(-0.28,0.77)
Central African Republic	0.24(0.19,0.28)
South Africa	0.21(-0.17,0.60)
Antigua and Barbuda	0.21(-0.06,0.48)
Greece	0.20(-0.07,0.47)
Bolivia	0.17(0.05,0.30)
France	0.17(-0.09,0.44)
Hungary	0.15(-0.23,0.53)
Mauritania	0.15(-0.09,0.38)
Israel	0.11(-0.26,0.48)
American Samoa	0.10(0.04,0.15)
Federated States of Micronesia	0.07(0.01,0.14)
Mozambique	0.07(-0.12,0.27)
Gambia	0.05(-0.10,0.19)
Papua New Guinea	0.04(-0.04,0.11)
Djibouti	0.03(-0.05,0.11)
Germany	0.03(-0.11,0.17)
Monaco	-0.01(-0.44,0.43)
Kiribati	-0.05(-0.20,0.11)
Eritrea	-0.05(-0.13,0.02)
Senegal	-0.08(-0.49,0.34)
Portugal	-0.09(-0.25,0.07)
Dominica	-0.16(-0.53,0.20)
Northern Mariana Islands	-0.18(-0.32,-0.04)
Afghanistan	-0.18(-0.50,0.14)
Niue	-0.21(-0.28,-0.14)
Suriname	-0.22(-0.49,0.05)
Yemen	-0.22(-0.45,0.00)
Eswatini	-0.24(-0.82,0.34)
Jordan	-0.27(-0.58,0.03)
Tuvalu	-0.30(-0.36,-0.23)
Sri Lanka	-0.42(-0.90,0.06)
Tokelau	-0.45(-0.51,-0.40)
Sudan	-0.48(-0.52,-0.43)
Palau	-0.49(-0.58,-0.41)
Tonga	-0.51(-0.67,-0.34)
Cambodia	-0.51(-0.60,-0.43)
Namibia	-0.52(-0.97,-0.06)
Spain	-0.53(-0.62,-0.44)
Romania	-0.55(-0.80,-0.30)
Moldova	-0.62(-0.89,-0.34)
Japan	-0.64(-0.86,-0.42)
Cabo Verde	-0.65(-1.13,-0.17)
El Salvador	-0.67(-0.84,-0.50)
Iran	-0.69(-1.27,-0.10)
Mali	-0.70(-0.92,-0.48)
Botswana	-0.71(-1.00,-0.42)
Samoa	-0.73(-0.86,-0.60)
Macedonia	-0.76(-1.08,-0.44)
Congo	-0.79(-1.05,-0.53)
Malta	-0.82(-1.13,-0.51)
Kuwait	-0.83(-1.19,-0.46)
Malawi	-0.88(-1.08,-0.69)
Philippines	-0.95(-1.32,-0.59)
Saint Kitts and Nevis	-1.00(-1.35,-0.65)
Solomon Islands	-1.01(-1.18,-0.83)
Switzerland	-1.08(-1.22,-0.93)
Palestine	-1.09(-1.33,-0.85)
Guam	-1.10(-1.37,-0.82)
The Bahamas	-1.10(-1.29,-0.92)
Luxembourg	-1.11(-1.33,-0.90)
Costa Rica	-1.13(-1.30,-0.95)
Sao Tome and Principe	-1.16(-1.49,-0.83)
Czech Republic	-1.20(-1.42,-0.99)
Barbados	-1.29(-1.57,-1.01)
New Zealand	-1.32(-1.39,-1.24)
Slovenia	-1.34(-1.61,-1.06)
Cuba	-1.34(-1.50,-1.19)
Benin	-1.38(-1.58,-1.18)
Taiwan	-1.45(-1.68,-1.22)
Italy	-1.46(-1.58,-1.35)
Latvia	-1.50(-1.68,-1.33)
San Marino	-1.50(-1.87,-1.14)
Bhutan	-1.51(-1.65,-1.36)
Norway	-1.54(-1.68,-1.41)
Niger	-1.55(-1.77,-1.32)
Finland	-1.56(-1.86,-1.27)
Dominican Republic	-1.64(-2.03,-1.24)
Austria	-1.65(-1.74,-1.56)
Netherlands	-1.66(-1.73,-1.59)
Sweden	-1.66(-1.79,-1.54)
Uruguay	-1.66(-1.81,-1.52)
Serbia	-1.67(-1.87,-1.48)
Fiji	-1.67(-2.04,-1.30)
South Korea	-1.70(-1.96,-1.43)
Brazil	-1.70(-1.80,-1.61)
Cook Islands	-1.72(-1.81,-1.64)
Australia	-1.78(-1.84,-1.72)
Tunisia	-1.80(-1.95,-1.65)
Chile	-1.81(-1.91,-1.71)
Trinidad and Tobago	-1.81(-1.99,-1.63)
Poland	-1.82(-2.08,-1.56)
Panama	-1.86(-2.18,-1.54)
Burundi	-1.87(-2.40,-1.34)
Canada	-1.91(-2.19,-1.64)
Lithuania	-1.92(-2.05,-1.79)
Iceland	-1.93(-2.07,-1.80)
Andorra	-1.99(-2.36,-1.63)
United States Virgin Islands	-2.00(-2.29,-1.71)
Vietnam	-2.00(-2.14,-1.86)
Croatia	-2.02(-2.19,-1.84)
Montenegro	-2.12(-2.55,-1.68)
Nepal	-2.12(-2.49,-1.75)
Oman	-2.13(-2.45,-1.80)
Seychelles	-2.13(-2.29,-1.97)
Ethiopia	-2.14(-2.34,-1.93)
United States	-2.15(-2.24,-2.06)
United Kingdom	-2.17(-2.36,-1.99)
Indonesia	-2.21(-2.43,-1.99)
Slovakia	-2.30(-2.46,-2.14)
Mongolia	-2.32(-2.53,-2.10)
Colombia	-2.32(-2.46,-2.18)
Malaysia	-2.54(-2.73,-2.34)
Greenland	-2.57(-2.76,-2.38)
Ghana	-2.57(-2.76,-2.38)
United Republic of Tanzania	-2.65(-2.95,-2.35)
Belgium	-2.66(-2.96,-2.36)
Guatemala	-2.73(-2.96,-2.50)
Saint Vincent and the Grenadines	-2.89(-3.24,-2.54)
Peru	-2.91(-3.32,-2.50)
Tajikistan	-2.92(-3.35,-2.50)
Mexico	-2.95(-3.08,-2.82)
Bangladesh	-2.98(-3.21,-2.75)
Azerbaijan	-3.01(-3.26,-2.75)
China	-3.04(-3.21,-2.86)
Argentina	-3.04(-3.22,-2.86)
Estonia	-3.16(-3.37,-2.94)
Equatorial Guinea	-3.23(-4.04,-2.42)
Ukraine	-3.24(-3.77,-2.70)
Bahrain	-3.37(-3.69,-3.06)
Morocco	-3.42(-4.06,-2.77)
Algeria	-3.44(-3.75,-3.13)
Thailand	-3.51(-3.71,-3.31)
Maldives	-3.61(-3.76,-3.46)
Armenia	-3.62(-3.96,-3.28)
Turkey	-3.66(-3.90,-3.43)
Angola	-3.66(-4.08,-3.25)
Myanmar	-3.69(-3.88,-3.49)
Ireland	-3.69(-3.96,-3.42)
Russian Federation	-3.79(-4.04,-3.54)
Bosnia and Herzegovina	-3.81(-4.24,-3.38)
Denmark	-3.83(-4.42,-3.24)
Puerto Rico	-3.92(-4.11,-3.73)
Mauritius	-3.94(-4.17,-3.70)
Singapore	-4.03(-4.20,-3.86)
Turkmenistan	-4.18(-4.62,-3.73)
Belarus	-4.26(-4.79,-3.72)
Kyrgyzstan	-4.54(-4.84,-4.24)
Laos	-4.55(-4.91,-4.20)
Qatar	-4.62(-5.17,-4.07)
Albania	-4.97(-5.50,-4.44)
Uzbekistan	-5.43(-5.81,-5.04)
Kazakhstan	-7.42(-7.81,-7.02)

## Sheet: Table S4 
TABLE S4 The EAPC of age-standardized DAYLs rate of TBL cancer attributable to diet low in fruit in 204 countries
Location	EAPC of ASDR
Lebanon	4.30(3.60,5.01)
Rwanda	4.13(2.41,5.88)
Lesotho	2.97(2.45,3.49)
Uganda	2.40(2.07,2.73)
Democratic Republic of the Congo	2.34(1.98,2.71)
Paraguay	2.16(1.46,2.86)
Bulgaria	1.96(1.30,2.63)
Guinea	1.90(1.63,2.17)
United Arab Emirates	1.90(1.18,2.62)
Chad	1.77(1.51,2.03)
Georgia	1.64(1.16,2.11)
Saint Lucia	1.59(1.26,1.93)
Honduras	1.54(1.31,1.76)
Saudi Arabia	1.44(0.97,1.92)
Gabon	1.42(1.07,1.77)
Iraq	1.25(0.87,1.62)
Nicaragua	1.16(0.54,1.78)
Liberia	1.13(0.79,1.46)
Somalia	1.11(0.90,1.32)
Comoros	1.08(0.97,1.20)
Vanuatu	1.05(0.95,1.16)
Cyprus	1.04(0.79,1.29)
Kenya	1.01(0.90,1.13)
Egypt	0.90(0.51,1.30)
Guyana	0.88(0.49,1.27)
Belize	0.86(0.52,1.21)
Zambia	0.80(0.65,0.95)
South Sudan	0.73(0.40,1.06)
Togo	0.72(0.60,0.83)
Libya	0.63(0.31,0.96)
Cameroon	0.63(0.25,1.00)
Ecuador	0.55(-0.07,1.17)
Burkina Faso	0.54(0.37,0.72)
Jamaica	0.54(0.13,0.94)
Pakistan	0.51(0.15,0.88)
Bermuda	0.48(0.10,0.86)
Haiti	0.48(0.37,0.59)
Zimbabwe	0.41(-0.02,0.84)
Marshall Islands	0.38(0.25,0.51)
Nauru	0.37(-0.15,0.90)
C么te d'Ivoire	0.37(0.15,0.58)
Madagascar	0.35(0.21,0.48)
Guinea-Bissau	0.34(0.10,0.59)
Nigeria	0.33(0.21,0.44)
Timor-Leste	0.30(0.14,0.45)
North Korea	0.30(0.15,0.44)
India	0.28(0.14,0.43)
Sierra Leone	0.25(0.01,0.50)
Greece	0.22(-0.02,0.46)
Central African Republic	0.20(0.16,0.24)
Grenada	0.19(-0.23,0.61)
Mozambique	0.17(-0.06,0.40)
Brunei	0.14(-0.13,0.41)
Venezuela	0.11(-0.20,0.42)
Antigua and Barbuda	0.09(-0.16,0.34)
American Samoa	0.09(0.03,0.14)
Federated States of Micronesia	0.07(-0.01,0.15)
Syrian Arab Republic	0.07(-0.06,0.20)
Dominica	0.07(-0.35,0.49)
France	0.06(-0.25,0.37)
Bolivia	-0.05(-0.15,0.06)
South Africa	-0.05(-0.42,0.33)
Israel	-0.05(-0.47,0.36)
Gambia	-0.05(-0.22,0.11)
Papua New Guinea	-0.08(-0.14,-0.01)
Kiribati	-0.10(-0.27,0.06)
Djibouti	-0.10(-0.20,-0.01)
Mauritania	-0.12(-0.35,0.12)
Eswatini	-0.16(-0.81,0.50)
Monaco	-0.16(-0.58,0.26)
Portugal	-0.18(-0.39,0.04)
Suriname	-0.22(-0.49,0.05)
Hungary	-0.23(-0.68,0.22)
Northern Mariana Islands	-0.23(-0.37,-0.09)
Eritrea	-0.23(-0.30,-0.16)
Senegal	-0.24(-0.67,0.18)
Germany	-0.24(-0.40,-0.09)
Afghanistan	-0.29(-0.63,0.04)
Sri Lanka	-0.35(-0.87,0.18)
Tuvalu	-0.36(-0.44,-0.27)
Niue	-0.36(-0.44,-0.29)
Tokelau	-0.47(-0.51,-0.43)
Tonga	-0.50(-0.64,-0.35)
Jordan	-0.50(-0.81,-0.19)
Yemen	-0.51(-0.75,-0.27)
Japan	-0.56(-0.84,-0.29)
Namibia	-0.58(-1.08,-0.09)
Palau	-0.61(-0.69,-0.53)
Sudan	-0.62(-0.67,-0.58)
Guam	-0.65(-0.88,-0.41)
Cambodia	-0.67(-0.75,-0.60)
Iran	-0.69(-1.30,-0.07)
Samoa	-0.69(-0.84,-0.54)
El Salvador	-0.75(-0.95,-0.55)
Malta	-0.77(-1.12,-0.41)
Moldova	-0.80(-1.12,-0.48)
Mali	-0.82(-1.05,-0.58)
Spain	-0.82(-0.91,-0.73)
Malawi	-0.86(-1.05,-0.66)
Cabo Verde	-0.88(-1.31,-0.45)
Philippines	-0.90(-1.30,-0.50)
Botswana	-0.91(-1.24,-0.58)
Solomon Islands	-0.93(-1.11,-0.75)
Congo	-0.97(-1.24,-0.69)
Romania	-1.02(-1.27,-0.77)
Macedonia	-1.03(-1.33,-0.72)
Palestine	-1.12(-1.33,-0.90)
Costa Rica	-1.17(-1.32,-1.01)
Kuwait	-1.18(-1.52,-0.83)
Saint Kitts and Nevis	-1.28(-1.68,-0.87)
The Bahamas	-1.31(-1.49,-1.13)
Luxembourg	-1.42(-1.63,-1.22)
Barbados	-1.44(-1.73,-1.15)
Switzerland	-1.49(-1.66,-1.31)
Sao Tome and Principe	-1.49(-1.85,-1.13)
New Zealand	-1.53(-1.61,-1.46)
Benin	-1.54(-1.75,-1.32)
San Marino	-1.54(-1.88,-1.20)
Cuba	-1.58(-1.71,-1.44)
Dominican Republic	-1.58(-1.94,-1.23)
Tunisia	-1.65(-1.78,-1.52)
Cook Islands	-1.67(-1.77,-1.56)
Taiwan	-1.68(-1.85,-1.50)
Trinidad and Tobago	-1.72(-1.91,-1.54)
Fiji	-1.73(-2.11,-1.35)
Czech Republic	-1.74(-1.96,-1.52)
Bhutan	-1.80(-1.95,-1.64)
Finland	-1.83(-2.15,-1.51)
Niger	-1.84(-2.10,-1.59)
Serbia	-1.85(-2.08,-1.61)
Slovenia	-1.85(-2.13,-1.58)
United States Virgin Islands	-1.89(-2.18,-1.60)
Uruguay	-1.91(-2.07,-1.75)
Austria	-1.93(-2.01,-1.84)
Netherlands	-1.94(-2.04,-1.85)
Italy	-1.95(-2.08,-1.81)
Panama	-1.96(-2.25,-1.68)
Latvia	-1.97(-2.15,-1.79)
Brazil	-2.01(-2.10,-1.91)
Vietnam	-2.01(-2.13,-1.90)
Australia	-2.08(-2.16,-2.00)
Andorra	-2.10(-2.42,-1.77)
Norway	-2.10(-2.24,-1.96)
Burundi	-2.13(-2.70,-1.57)
Chile	-2.21(-2.32,-2.10)
Iceland	-2.22(-2.34,-2.11)
Lithuania	-2.25(-2.40,-2.10)
Sweden	-2.30(-2.45,-2.16)
Seychelles	-2.32(-2.48,-2.17)
Croatia	-2.34(-2.52,-2.16)
Nepal	-2.37(-2.76,-1.98)
Poland	-2.38(-2.67,-2.09)
Mongolia	-2.38(-2.61,-2.15)
Montenegro	-2.44(-2.92,-1.95)
Oman	-2.48(-2.75,-2.20)
Indonesia	-2.49(-2.72,-2.25)
Canada	-2.54(-2.83,-2.24)
Ethiopia	-2.55(-2.77,-2.32)
United Kingdom	-2.57(-2.75,-2.39)
Slovakia	-2.61(-2.79,-2.44)
South Korea	-2.61(-2.79,-2.44)
Colombia	-2.62(-2.76,-2.48)
United States	-2.63(-2.71,-2.54)
Malaysia	-2.65(-2.92,-2.37)
Guatemala	-2.70(-2.90,-2.50)
Greenland	-2.77(-2.96,-2.58)
United Republic of Tanzania	-2.82(-3.12,-2.51)
Ghana	-2.87(-3.10,-2.64)
Mexico	-2.89(-3.04,-2.74)
Belgium	-2.92(-3.16,-2.67)
Saint Vincent and the Grenadines	-2.97(-3.33,-2.61)
Bangladesh	-3.13(-3.31,-2.94)
Peru	-3.17(-3.64,-2.71)
Tajikistan	-3.25(-3.63,-2.86)
Azerbaijan	-3.41(-3.67,-3.15)
Ukraine	-3.45(-4.00,-2.90)
Argentina	-3.50(-3.67,-3.32)
Equatorial Guinea	-3.52(-4.36,-2.68)
China	-3.54(-3.71,-3.38)
Bahrain	-3.60(-3.90,-3.31)
Thailand	-3.63(-3.86,-3.41)
Morocco	-3.67(-4.32,-3.01)
Estonia	-3.79(-4.03,-3.55)
Algeria	-3.87(-4.17,-3.57)
Angola	-3.88(-4.30,-3.46)
Myanmar	-3.88(-4.08,-3.68)
Turkey	-3.96(-4.19,-3.73)
Ireland	-3.99(-4.28,-3.70)
Maldives	-3.99(-4.17,-3.81)
Mauritius	-4.02(-4.27,-3.78)
Puerto Rico	-4.04(-4.25,-3.83)
Bosnia and Herzegovina	-4.13(-4.56,-3.69)
Russian Federation	-4.21(-4.49,-3.94)
Armenia	-4.26(-4.61,-3.92)
Turkmenistan	-4.28(-4.74,-3.82)
Singapore	-4.43(-4.59,-4.27)
Denmark	-4.53(-5.13,-3.93)
Belarus	-4.55(-5.09,-4.01)
Qatar	-4.64(-5.12,-4.15)
Laos	-4.88(-5.25,-4.52)
Kyrgyzstan	-4.98(-5.26,-4.70)
Albania	-5.22(-5.76,-4.68)
Uzbekistan	-5.73(-6.13,-5.32)
Kazakhstan	-7.85(-8.26,-7.42)

## Sheet: Table S5 
TABLE S5 The number of deaths and ASMR for TBL cancer attributable to diet low in fruit globally stratified by sex for different age groups in 2021
Age groups	Sex	Metric	Val
25-29 years	Female	Number of Death	61.016(31.382,89.380)
25-29 years	Female	Rate of Death	0.021(0.011,0.031)
25-29 years	Male	Number of Death	96.437(49.115,142.481)
25-29 years	Male	Rate of Death	0.032(0.017,0.048)
30-34 years	Female	Number of Death	147.683(75.023,222.131)
30-34 years	Female	Rate of Death	0.049(0.025,0.074)
30-34 years	Male	Number of Death	232.273(113.447,351.442)
30-34 years	Male	Rate of Death	0.076(0.037,0.115)
35-39 years	Female	Number of Death	254.854(132.160,373.732)
35-39 years	Female	Rate of Death	0.092(0.048,0.135)
35-39 years	Male	Number of Death	430.221(214.160,635.596)
35-39 years	Male	Rate of Death	0.152(0.076,0.225)
40-44 years	Female	Number of Death	492.333(255.175,718.279)
40-44 years	Female	Rate of Death	0.198(0.103,0.290)
40-44 years	Male	Number of Death	863.219(418.291,1260.833)
40-44 years	Male	Rate of Death	0.342(0.166,0.500)
45-49 years	Female	Number of Death	798.893(406.996,1162.416)
45-49 years	Female	Rate of Death	0.339(0.173,0.493)
45-49 years	Male	Number of Death	1695.150(847.556,2518.885)
45-49 years	Male	Rate of Death	0.713(0.356,1.059)
50-54 years	Female	Number of Death	1329.907(669.396,1960.785)
50-54 years	Female	Rate of Death	0.597(0.300,0.880)
50-54 years	Male	Number of Death	3060.637(1514.510,4584.012)
50-54 years	Male	Rate of Death	1.379(0.682,2.065)
55-59 years	Female	Number of Death	1970.279(987.770,2976.865)
55-59 years	Female	Rate of Death	0.980(0.491,1.481)
55-59 years	Male	Number of Death	4657.583(2443.720,6882.359)
55-59 years	Male	Rate of Death	2.392(1.255,3.534)
60-64 years	Female	Number of Death	2364.610(1194.342,3502.596)
60-64 years	Female	Rate of Death	1.437(0.726,2.129)
60-64 years	Male	Number of Death	5663.779(2856.245,8340.179)
60-64 years	Male	Rate of Death	3.641(1.836,5.362)
65-69 years	Female	Number of Death	3038.045(1597.488,4574.205)
65-69 years	Female	Rate of Death	2.110(1.109,3.176)
65-69 years	Male	Number of Death	7331.761(3712.631,10928.358)
65-69 years	Male	Rate of Death	5.561(2.816,8.290)
70-74 years	Female	Number of Death	3286.556(1575.013,4962.085)
70-74 years	Female	Rate of Death	3.003(1.439,4.534)
70-74 years	Male	Number of Death	7215.043(3643.101,10640.661)
70-74 years	Male	Rate of Death	7.485(3.779,11.039)
75-79 years	Female	Number of Death	2676.056(1342.685,4002.506)
75-79 years	Female	Rate of Death	3.712(1.862,5.552)
75-79 years	Male	Number of Death	5342.878(2756.750,8303.835)
75-79 years	Male	Rate of Death	8.937(4.611,13.889)
80-84 years	Female	Number of Death	2459.911(1227.199,3732.929)
80-84 years	Female	Rate of Death	4.830(2.410,7.329)
80-84 years	Male	Number of Death	4080.419(2040.184,6182.045)
80-84 years	Male	Rate of Death	11.133(5.566,16.867)
85-89 years	Female	Number of Death	1653.438(835.576,2650.008)
85-89 years	Female	Rate of Death	5.808(2.935,9.308)
85-89 years	Male	Number of Death	2545.708(1252.507,4127.542)
85-89 years	Male	Rate of Death	14.755(7.260,23.924)
90-94 years	Female	Number of Death	859.789(388.087,1372.779)
90-94 years	Female	Rate of Death	7.129(3.218,11.382)
90-94 years	Male	Number of Death	921.090(434.699,1477.422)
90-94 years	Male	Rate of Death	15.803(7.458,25.348)
95+ years	Female	Number of Death	323.800(143.482,535.303)
95+ years	Female	Rate of Death	8.222(3.643,13.592)
95+ years	Male	Number of Death	192.090(89.887,310.493)
95+ years	Male	Rate of Death	12.704(5.945,20.535)

## Sheet: Table S6 
TABLE S6 The number of DALYs and ASDR for TBL cancer attributable to diet low in fruit globally stratified by sex for different age groups in 2021Table S6
Age groups	Sex	Metric	Val
25-29 years	Female	Number of DALYs	3846.852(1978.156,5634.512)
25-29 years	Female	Rate of DALYs	1.322(0.680,1.936)
25-29 years	Male	Number of DALYs	6075.592(3093.779,8972.285)
25-29 years	Male	Rate of DALYs	2.043(1.040,3.017)
30-34 years	Female	Number of DALYs	8577.155(4355.692,12892.996)
30-34 years	Female	Rate of DALYs	2.869(1.457,4.313)
30-34 years	Male	Number of DALYs	13484.323(6590.435,20398.302)
30-34 years	Male	Rate of DALYs	4.413(2.157,6.676)
35-39 years	Female	Number of DALYs	13554.642(7030.284,19904.794)
35-39 years	Female	Rate of DALYs	4.879(2.531,7.165)
35-39 years	Male	Number of DALYs	22868.575(11379.675,33783.813)
35-39 years	Male	Rate of DALYs	8.079(4.020,11.935)
40-44 years	Female	Number of DALYs	23718.060(12290.687,34590.706)
40-44 years	Female	Rate of DALYs	9.560(4.954,13.943)
40-44 years	Male	Number of DALYs	41586.549(20164.447,60733.231)
40-44 years	Male	Rate of DALYs	16.492(7.997,24.085)
45-49 years	Female	Number of DALYs	34583.152(17605.124,50339.514)
45-49 years	Female	Rate of DALYs	14.676(7.471,21.363)
45-49 years	Male	Number of DALYs	73366.613(36696.861,109048.939)
45-49 years	Male	Rate of DALYs	30.844(15.428,45.845)
50-54 years	Female	Number of DALYs	51185.134(25785.598,75427.348)
50-54 years	Female	Rate of DALYs	22.959(11.566,33.833)
50-54 years	Male	Number of DALYs	117864.218(58329.527,176112.911)
50-54 years	Male	Rate of DALYs	53.097(26.277,79.337)
55-59 years	Female	Number of DALYs	66660.724(33423.789,100696.351)
55-59 years	Female	Rate of DALYs	33.164(16.628,50.097)
55-59 years	Male	Number of DALYs	157548.145(82659.626,232740.830)
55-59 years	Male	Rate of DALYs	80.908(42.450,119.523)
60-64 years	Female	Number of DALYs	68939.805(34815.011,102224.627)
60-64 years	Female	Rate of DALYs	41.906(21.163,62.139)
60-64 years	Male	Number of DALYs	165114.510(83348.075,242798.209)
60-64 years	Male	Rate of DALYs	106.158(53.587,156.103)
65-69 years	Female	Number of DALYs	74616.607(39230.759,112142.877)
65-69 years	Female	Rate of DALYs	51.814(27.242,77.872)
65-69 years	Male	Number of DALYs	180238.020(91349.906,268561.412)
65-69 years	Male	Rate of DALYs	136.717(69.292,203.713)
70-74 years	Female	Number of DALYs	66517.948(31886.193,100274.075)
70-74 years	Female	Rate of DALYs	60.776(29.134,91.618)
70-74 years	Male	Number of DALYs	146121.778(73782.795,215848.143)
70-74 years	Male	Rate of DALYs	151.592(76.545,223.929)
75-79 years	Female	Number of DALYs	43243.350(21699.598,64734.408)
75-79 years	Female	Rate of DALYs	59.979(30.097,89.787)
75-79 years	Male	Number of DALYs	86579.030(44687.286,134549.151)
75-79 years	Male	Rate of DALYs	144.813(74.744,225.049)
80-84 years	Female	Number of DALYs	31104.023(15533.907,47165.511)
80-84 years	Female	Rate of DALYs	61.071(30.500,92.606)
80-84 years	Male	Number of DALYs	51744.608(25866.642,78402.637)
80-84 years	Male	Rate of DALYs	141.179(70.574,213.912)
85-89 years	Female	Number of DALYs	16631.495(8377.423,26674.782)
85-89 years	Female	Rate of DALYs	58.419(29.426,93.697)
85-89 years	Male	Number of DALYs	25676.609(12644.271,41602.026)
85-89 years	Male	Rate of DALYs	148.827(73.289,241.134)
90-94 years	Female	Number of DALYs	7544.514(3406.378,12008.578)
90-94 years	Female	Rate of DALYs	62.554(28.243,99.566)
90-94 years	Male	Number of DALYs	8094.927(3824.355,12987.132)
90-94 years	Male	Rate of DALYs	138.885(65.615,222.821)
95+ years	Female	Number of DALYs	2623.973(1168.938,4325.923)
95+ years	Female	Rate of DALYs	66.628(29.682,109.843)
95+ years	Male	Number of DALYs	1556.108(731.699,2511.184)
95+ years	Male	Rate of DALYs	102.914(48.391,166.079)

## Sheet: Table S7 
TABLE S7 Wald Chi Square tests for estimable functions in the age-period-cohort model
Null hypothesis	ASDR			ASMR
	X2	df	P-Value	X2	df	P-Value
NetDrift = 0	3610.51	1	<0.01	5227	1	<0.01
All Age Deviations = 0	21847.2	13	<0.01	13655.1	13	<0.01
All Period Deviations = 0	301.55	4	<0.01	312.47	4	<0.01
All Cohort Deviations = 0	1103.16	18	<0.01	1851.69	18	<0.01
All Period RR = 1	3893.41	5	<0.01	5387.37	5	<0.01
All Cohort RR = 1	13721.1	19	<0.01	12279.6	19	<0.01
All Local Drifts = Net Drift	1076.6	15	<0.01	1828.39	15	<0.01

## Sheet: Table S8 
TABLE S8 Age-standardized DALYs rates of TBL cancer attributable to diet low in fruit with decomposition analysis, categorized by global and SDI regions
Location	Sex	Overall_Difference	Aging	Population	Epidemiological_Change	Aging_Percentage	Population_Percentage	Epidemiological_Change_Percentage
Global	Both	175892	258310	948436	-1.03085e+06	146.86	539.22	-586.07
High SDI	Both	-13693.4	2325.78	216758	-232777	-16.98	-1582.94	1699.93
High-middle SDI	Both	-112282	65095	267701	-445078	-57.97	-238.42	396.39
Middle SDI	Both	93924	230139	324566	-460781	245.03	345.56	-490.59
Low-middle SDI	Both	169704	102457	151111	-83865	60.37	89.04	-49.42
Low SDI	Both	38319.3	18888.4	37543	-18112.2	49.29	97.97	-47.27
Global	Male	38441.1	208343	676009	-845911	541.98	1758.56	-2200.54
High SDI	Male	-39556.7	28057.7	149304	-216918	-70.93	-377.44	548.37
High-middle SDI	Male	-107175	73526.9	203242	-383944	-68.6	-189.64	358.24
Middle SDI	Male	60044.6	171381	226059	-337396	285.42	376.49	-561.91
Low-middle SDI	Male	101685	70348	108296	-76958.3	69.18	106.5	-75.68
Low SDI	Male	23674.1	9764.11	28813.4	-14903.4	41.24	121.71	-62.95
Global	Female	137451	65702.9	269604	-197856	47.8	196.15	-143.95
High SDI	Female	25863.3	-12972.8	70653.1	-31817	-50.16	273.18	-123.02
High-middle SDI	Female	-5106.87	6155.02	66964.4	-78226.3	-120.52	-1311.26	1531.79
Middle SDI	Female	33879.4	56773.8	97946.6	-120841	167.58	289.1	-356.68
Low-middle SDI	Female	68018.6	26304.6	41965.1	-251.12	38.67	61.7	-0.37
Low SDI	Female	14645.1	5598.39	8905.13	141.63	38.23	60.81	0.97
